# Supplementary material for: An efficient numerical representation of genome sequence: natural vector with covariance component
Source: PeerJ. 2022 Jun 16;10:e13544. doi: 10.7717/peerj.13544 (PMC9206847; doi:10.7717/peerj.13544)
Supplement: Supplemental Information 20 — naturalvectordna: the function of the proposed 18-dimensional Natural Vector. intersection: the program aims to solve the linear programming problem. [file peerj-10-13544-s020.zip]

Archive with 5 entries (4 files):
- code/
- code/naturalvectordna.m
- __MACOSX/code/._naturalvectordna.m
- code/intersection.m
- __MACOSX/code/._intersection.m
