# Supplementary material for: An efficient numerical representation of genome sequence: natural vector with covariance component
Source: PeerJ. 2022 Jun 16;10:e13544. doi: 10.7717/peerj.13544 (PMC9206847; doi:10.7717/peerj.13544)
Supplement: Supplemental Information 20 — naturalvectordna: the function of the proposed 18-dimensional Natural Vector. intersection: the program aims to solve the linear programming problem. [file peerj-10-13544-s020.zip › code/naturalvectordna.m]

function [result]=naturalvectordna(sequence)
 for k = 1: length(sequence)
        if strcmp(sequence(k),'A')||strcmp(sequence(k),'a');       
            vector(k)=1;
            k=k+1;
        elseif strcmp(sequence(k),'C')||strcmp(sequence(k),'c');
            vector(k)=2;
            k=k+1;
        elseif strcmp(sequence(k),'G')||strcmp(sequence(k),'g');
            vector(k)=3;
            k=k+1;
        elseif strcmp(sequence(k),'U'||strcmp(sequence(k),'u'));
            vector(k)=4;
            k=k+1;
        elseif strcmp(sequence(k),'T')||strcmp(sequence(k),'t');
            vector(k)=4;
            k=k+1;
        end
 end
    
    nA=0;TA=0;nC=0;TC=0;nG=0;TG=0;nT=0;TT=0;
    tA=[];tC=[];tG=[];tT=[];
    a=1;c=1;g=1;u=1;
    nn=0;DA=0;DC=0;DG=0;DT=0;
 
    for x=1:length(vector)
       if vector(x)==1;%A
        nA=nA+1;
        TA=TA+(x);
        tA(a)=x; 
        a=a+1;
       elseif vector(x)==2;%C
        nC=nC+1;
         TC=TC+(x);
        tC(c)=x;
        c=c+1; 
       elseif vector(x)==3;%G
        nG=nG+1;
        TG=TG+(x);
        tG(g)=x; 
        g=g+1;
       elseif vector(x)==4;%U/T
        nT=nT+1;
        TT=TT+(x);
        tT(u)=x; 
        u=u+1;
       end
    end
    
    uA=TA/nA;
    uC=TC/nC;
    uG=TG/nG;
    uT=TT/nT;
    
    
    nn=length(vector);
    DA=sum((tA-uA).^2)/(nA*nn);
    DC=sum((tC-uC).^2)/(nC*nn);
    DG=sum((tG-uG).^2)/(nG*nn);
    DT=sum((tT-uT).^2)/(nT*nn);
     
 
    %Cov
    tAC=[];tAG=[];tAT=[];tCG=[];tCT=[];tGT=[];
    a=1;c=1;g=1;u=1;m=1;n=1;
    for x=1:length(vector) 
       if vector(x)==1||vector(x)==2;%AC
           tAC(a)=x; 
           a=a+1;
       end
       if vector(x)==1||vector(x)==3;%AG
           tAG(c)=x;
           c=c+1; 
       end
       if vector(x)==1||vector(x)==4;%AT/U
           tAT(g)=x; 
           g=g+1;
       end
       if vector(x)==2||vector(x)==3;%CG
           tCG(u)=x; % 
           u=u+1;
       end
       if vector(x)==2||vector(x)==4;%CT/U
           tCT(m)=x; 
           m=m+1;
       end
       if vector(x)==3||vector(x)==4;%GT/U
           tGT(n)=x; 
           n=n+1;
       end
    end
    
    CovAC=sum((tAC-uA).*(tAC-uC))/(sqrt(nA)*sqrt(nC)*nn);
    CovAG=sum((tAG-uA).*(tAG-uG))/(sqrt(nA)*sqrt(nG)*nn);
    CovAT=sum((tAT-uA).*(tAT-uT))/(sqrt(nA)*sqrt(nT)*nn);
    CovCG=sum((tCG-uG).*(tCG-uC))/(sqrt(nC)*sqrt(nG)*nn);
    CovCT=sum((tCT-uT).*(tCT-uC))/(sqrt(nC)*sqrt(nT)*nn);
    CovGT=sum((tGT-uG).*(tGT-uT))/(sqrt(nG)*sqrt(nT)*nn);
      
   result=[nA,nC,nG,nT,uA,uC,uG,uT,DA,DC,DG,DT,CovAC,CovAG,CovAT,CovCG,CovCT,CovGT];
  
 
