# Supplementary material for: An efficient numerical representation of genome sequence: natural vector with covariance component
Source: PeerJ. 2022 Jun 16;10:e13544. doi: 10.7717/peerj.13544 (PMC9206847; doi:10.7717/peerj.13544)
Supplement: Supplemental Information 20 — naturalvectordna: the function of the proposed 18-dimensional Natural Vector. intersection: the program aims to solve the linear programming problem. [file peerj-10-13544-s020.zip › code/intersection.m]

function [fval,T]=intersection(mutset0,mutset00);
%Input:
%      mutset0 is m*col dimensional matrix
%      mutset00 is n*col dimensional matrix
%Output:
%      The two point cloud is disjoint if T = 1, or T = 1

%The program aims to solve the linear programming problem

[m,l]=size(mutset0);
[n,l]=size(mutset00);
c=ones(m+n,1);
A0=[mutset0',-mutset00'];
a1=[ones(1,m),zeros(1,n)];
b1=[zeros(1,m),ones(1,n)];
Aeq=[A0;a1;b1];
beq=[zeros(l,1);1;1];
lb=zeros(m+n,1);
ub=ones(m+n,1);
mosek_path = '/Users/sunnan/mosek/9.2/toolbox/r2015a';
addpath(mosek_path);
try
    [s,fval]=linprog(c,[],[],Aeq,beq,lb,ub);
catch ME
    disp( 'Error with mosek toolbox, use built-in linprog instead. ');
    rmpath(mosek_path);
    [s,fval]=linprog(c,[],[],Aeq,beq,lb,ub);
    addpath(mosek_path);
end
if length(s)==0
    T=1;
else 
    T=0;
end
end
